# Supplementary material for: Detection and Evaluation of Blast Resistance Genes in Backbone Indica Rice Varieties from South China
Source: Plants (Basel). 2024 Aug 1;13(15):2134. doi: 10.3390/plants13152134 (PMC11314011; doi:10.3390/plants13152134)
Supplement: Supplementary file 1 [file plants-13-02134-s001.zip]

Archive with 1 entries (1 files):
- plants-3076723-supplementary.pdf
